# Supplementary material for: Bacterial Community and Genomic Analysis of Carbapenem-Resistant Acinetobacter baumannii Isolates from the Environment of a Health Care Facility in the Western Region of Saudi Arabia
Source: Pharmaceuticals (Basel). 2022 May 16;15(5):611. doi: 10.3390/ph15050611 (PMC9145440; doi:10.3390/ph15050611)
Supplement: Supplementary file 1 [file pharmaceuticals-15-00611-s001.zip]

Archive with 1 entries (1 files):
- pharmaceuticals-1695063-supplementary.pdf
